# Supplementary material for: Hesperidin Is a Potential Inhibitor against SARS-CoV-2 Infection
Source: Nutrients. 2021 Aug 16;13(8):2800. doi: 10.3390/nu13082800 (PMC8401008; doi:10.3390/nu13082800)
Supplement: Supplementary file 1 [file nutrients-13-02800-s001.zip]

Archive with 1 entries (1 files):
- nutrients-1269577-supplementary.pdf
